# Supplementary material for: Predicting the dynamic distribution of Sphagnum bogs in China under climate change since the last interglacial period
Source: PLoS One. 2020 Apr 6;15(4):e0230969. doi: 10.1371/journal.pone.0230969 (PMC7135081; doi:10.1371/journal.pone.0230969)
Supplement: S1 Dataset — (CSV) [file pone.0230969.s001.csv]

Species	Longitude	Latitude
Sphagnum bogs	108.975	29.86667
Sphagnum bogs	108.801667	29.723889
Sphagnum bogs	109.7125	29.8729
Sphagnum bogs	109.752908	29.970131
Sphagnum bogs	109.753158	30.019069
Sphagnum bogs	109.758153	29.981619
Sphagnum bogs	109.764394	29.99635
Sphagnum bogs	109.992784	31.483635
Sphagnum bogs	109.983333	31.483333
Sphagnum bogs	110.00202	31.512615
Sphagnum bogs	110.002917	31.488444
Sphagnum bogs	110.625	30.125556
Sphagnum bogs	114.0919	26.47
Sphagnum bogs	117.5293	25.9349
Sphagnum bogs	126.359722	42.346389
Sphagnum bogs	126.366667	42.333333
Sphagnum bogs	126.468101	42.458168
Sphagnum bogs	126.518056	42.213889
Sphagnum bogs	128.056111	42.054444
Sphagnum bogs	128.183333	42.05
Sphagnum bogs	128.432778	42.031944
Sphagnum bogs	128.434167	42.032778
Sphagnum bogs	128.433333	42.033333
Sphagnum bogs	128.63	48.175556
Sphagnum bogs	131.9869	46.122639
Sphagnum bogs	132.368224	45.343676
Sphagnum bogs	119.5	26.816667
Sphagnum bogs	108.801667	29.723889
Sphagnum bogs	109.725	30.625
Sphagnum bogs	109.752908	29.970131
Sphagnum bogs	109.758153	29.981619
Sphagnum bogs	109.992784	31.483635
Sphagnum bogs	102.5	32.766667
Sphagnum bogs	128.3833	43.308333
Sphagnum bogs	128.026897	44.10565
Sphagnum bogs	118.242822	30.080966
Sphagnum bogs	109.970817	31.485346
Sphagnum bogs	110.886742	31.676966
Sphagnum bogs	129.177667	48.364648
Sphagnum bogs	123.158646	49.487289
Sphagnum bogs	123.872156	52.705363
Sphagnum bogs	122.353936	52.945094
Sphagnum bogs	122.049237	52.039468
Sphagnum bogs	124.596083	51.3158
Sphagnum bogs	107.539002	25.830425
Sphagnum bogs	102.523	33.0257
Sphagnum bogs	102.419	28.8759
Sphagnum bogs	104.641	27.6814
Sphagnum bogs	126.946	42.2521
Sphagnum bogs	127.791	41.9189
Sphagnum bogs	120.48	47.2787
Sphagnum bogs	121.539	50.6563
Sphagnum bogs	121.253	50.7325
Sphagnum bogs	123.871	52.1601
Sphagnum bogs	123.062	52.5123
Sphagnum bogs	121.996	51.9127
Sphagnum bogs	130.057	48.3149
Sphagnum bogs	133.49	46.0247
Sphagnum bogs	123.770559	52.3276
Sphagnum bogs	122.128731	52.0182
Sphagnum bogs	120.684399	47.3521
Sphagnum bogs	128.822155	48.342
Sphagnum bogs	126.466489	42.1506
Sphagnum bogs	116.39661	39.8354
Sphagnum bogs	110.262359	31.5573
Sphagnum bogs	108.714758	27.9795
Sphagnum bogs	105.745191	27.5369
Sphagnum bogs	104.68871	27.0229
Sphagnum bogs	107.272805	26.3091
Sphagnum bogs	108.243625	26.4376
Sphagnum bogs	122.04913	52.039254
